# Supplementary material for: Azobenzene‐Oxindole Photochromic Dyads
Source: Angew Chem Int Ed Engl. 2025 Apr 2;64(22):e202501872. doi: 10.1002/anie.202501872 (PMC12105706; doi:10.1002/anie.202501872)
Supplement: Supplementary file 15 — Supporting Information S2 [file ANIE-64-e202501872-s004.zip]

Archive with 30 entries (29 files):
- xyz/
- xyz/1_DS_S4_dmso.xyz
- xyz/1_DS_S1_dmso.xyz
- xyz/1_DS_S2_dmso.xyz
- xyz/1_DS_S3_dmso.xyz
- xyz/2_DS_S1_dmso.xyz
- xyz/2_DS_S2_dmso.xyz
- xyz/2_DS_S3_dmso.xyz
- xyz/2_DS_S4_dmso.xyz
- xyz/3_DS_S4_dmso.xyz
- xyz/3_DS_S1_dmso.xyz
- xyz/3_DS_S2_dmso.xyz
- xyz/3_DS_S3_dmso.xyz
- xyz/4_DS_S1_dmso.xyz
- xyz/4_DS_S2_dmso.xyz
- xyz/4_DS_S3_dmso.xyz
- xyz/4_DS_S4_dmso.xyz
- xyz/5_DS_S4_dmso.xyz
- xyz/5_DS_S1_dmso.xyz
- xyz/5_DS_S2_dmso.xyz
- xyz/5_DS_S3_dmso.xyz
- xyz/6_DS_S4_dmso.xyz
- xyz/6_DS_S1_dmso.xyz
- xyz/6_DS_S2_dmso.xyz
- xyz/6_DS_S3_dmso.xyz
- xyz/7_DS_S1_dmso.xyz
- xyz/7_DS_S2_dmso.xyz
- xyz/7_DS_S3_dmso.xyz
- xyz/7_DS_S4_dmso.xyz
- xyz/desktop.ini
