# Supplementary material for: Azobenzene‐Oxindole Photochromic Dyads
Source: Angew Chem Int Ed Engl. 2025 Apr 2;64(22):e202501872. doi: 10.1002/anie.202501872 (PMC12105706; doi:10.1002/anie.202501872)
Supplement: Supplementary file 15 — Supporting Information S2 [file ANIE-64-e202501872-s004.zip › xyz/1_DS_S4_dmso.xyz]

40
	Energy:   -1048.5187272
N          2.64571        0.30639        0.00003
N          3.81571        0.76194        0.00003
C          1.62118        1.28675        0.00002
C          1.84356        2.67386       -0.00002
C          0.75227        3.52873       -0.00002
C         -0.54319        3.02182        0.00001
C         -0.78486        1.63206        0.00003
C          0.32613        0.77129        0.00004
C          4.84478       -0.20907        0.00003
C          4.64030       -1.59827        0.00002
C          5.73672       -2.44609        0.00002
C          7.03596       -1.92852        0.00003
C          7.23784       -0.55068        0.00004
C          6.14531        0.30886        0.00004
C         -6.94024       -0.93043       -0.00006
C         -6.63702        0.43278        0.00009
C         -5.31067        0.86774        0.00016
C         -4.29123       -0.07902        0.00010
C         -4.62075       -1.44626       -0.00005
C         -5.93028       -1.89642       -0.00015
C         -2.83082        0.03213        0.00008
C         -2.32162       -1.38453        0.00012
N         -3.44065       -2.18608       -0.00011
O         -1.17054       -1.81786       -0.00007
C         -2.17656        1.22388        0.00006
H          2.85561        3.06269       -0.00004
H          0.90702        4.60382       -0.00005
H         -1.38623        3.70796        0.00001
H          0.18222       -0.30253        0.00006
H          3.63154       -1.99637        0.00001
H          5.58486       -3.52197        0.00001
H          7.88724       -2.60338        0.00003
H          8.24576       -0.14618        0.00005
H          6.27881        1.38712        0.00005
H         -7.97839       -1.25013       -0.00013
H         -7.44069        1.16280        0.00014
H         -5.08805        1.93136        0.00025
H         -6.16279       -2.95711       -0.00028
H         -3.38597       -3.19467       -0.00028
H         -2.84847        2.08287        0.00007
