# Supplementary material for: Azobenzene‐Oxindole Photochromic Dyads
Source: Angew Chem Int Ed Engl. 2025 Apr 2;64(22):e202501872. doi: 10.1002/anie.202501872 (PMC12105706; doi:10.1002/anie.202501872)
Supplement: Supplementary file 15 — Supporting Information S2 [file ANIE-64-e202501872-s004.zip › xyz/1_DS_S1_dmso.xyz]

40
	Energy:   -1048.5207029
N         -2.15277        0.55070        0.16607
N         -3.32402        0.84762       -0.17488
C         -1.17466        1.52950       -0.13583
C         -1.43847        2.77666       -0.72554
C         -0.39024        3.66003       -0.93528
C          0.91204        3.31643       -0.57817
C          1.19358        2.05464       -0.03053
C          0.12980        1.17661        0.20820
C         -4.30545       -0.12720        0.12066
C         -4.05088       -1.36224        0.73849
C         -5.10258       -2.23395        0.97271
C         -6.40638       -1.89195        0.59967
C         -6.65775       -0.66700       -0.01319
C         -5.61028        0.21469       -0.25372
C          3.03070       -3.45203       -1.04422
C          1.92775       -2.66178       -1.36917
C          1.85786       -1.32940       -0.95978
C          2.90321       -0.78747       -0.21339
C          4.02442       -1.60023        0.06760
C          4.10512       -2.92549       -0.32371
C          3.20442        0.54397        0.31063
C          4.59402        0.45877        0.88895
N          4.98778       -0.84839        0.73977
O          5.25426        1.35182        1.41101
C          2.56337        1.73267        0.34202
H         -2.45397        3.04582       -0.99393
H         -0.58612        4.63435       -1.37376
H          1.72296        4.02330       -0.73360
H          0.29813        0.22341        0.69983
H         -3.03882       -1.62526        1.02622
H         -4.91163       -3.19124        1.44990
H         -7.22248       -2.58363        0.78851
H         -7.66912       -0.39880       -0.30427
H         -5.78327        1.17513       -0.73137
H          3.06327       -4.48977       -1.36369
H          1.11172       -3.08561       -1.94641
H          0.99603       -0.73131       -1.23464
H          4.97780       -3.52778       -0.08946
H          5.89429       -1.19309        1.02238
H          3.16436        2.57235        0.69470
