# Supplementary material for: Azobenzene‐Oxindole Photochromic Dyads
Source: Angew Chem Int Ed Engl. 2025 Apr 2;64(22):e202501872. doi: 10.1002/anie.202501872 (PMC12105706; doi:10.1002/anie.202501872)
Supplement: Supplementary file 15 — Supporting Information S2 [file ANIE-64-e202501872-s004.zip › xyz/1_DS_S2_dmso.xyz]

40
	Energy:   -1048.5057336
N          3.06969        1.12341       -1.57435
N          3.29969       -0.09881       -1.56301
C          2.19861        1.77961       -0.64212
C          2.70942        2.88686        0.04042
C          1.85768        3.65413        0.82494
C          0.50059        3.36446        0.87202
C         -0.02592        2.26381        0.17070
C          0.84305        1.46097       -0.58403
C          2.89172       -0.98083       -0.51353
C          2.60836       -2.29137       -0.91290
C          2.32144       -3.25840        0.04118
C          2.36153       -2.93580        1.39661
C          2.69219       -1.64035        1.79403
C          2.95141       -0.65629        0.84825
C         -2.47966       -3.20388       -0.12570
C         -1.20526       -2.67717        0.08280
C         -0.99608       -1.29731        0.12808
C         -2.08168       -0.43832       -0.03943
C         -3.36756       -1.00257       -0.21009
C         -3.58794       -2.36714       -0.26864
C         -2.26225        1.01000        0.02524
C         -3.74877        1.24785       -0.08309
N         -4.31942        0.01351       -0.26618
O         -4.35131        2.31634       -0.04263
C         -1.47014        2.09526        0.17615
H          3.76433        3.13102       -0.04756
H          2.25013        4.50531        1.37344
H         -0.17203        4.00030        1.44110
H          0.45605        0.64626       -1.18863
H          2.61415       -2.53409       -1.97193
H          2.08300       -4.27067       -0.27247
H          2.15386       -3.69657        2.14356
H          2.75454       -1.39465        2.85028
H          3.22869        0.34205        1.16771
H         -2.61722       -4.28066       -0.16608
H         -0.36274       -3.34704        0.21320
H          0.00326       -0.91399        0.30863
H         -4.58756       -2.76858       -0.40598
H         -5.31607       -0.13405       -0.34085
H         -2.02426        3.02508        0.31678
