# Supplementary material for: Azobenzene‐Oxindole Photochromic Dyads
Source: Angew Chem Int Ed Engl. 2025 Apr 2;64(22):e202501872. doi: 10.1002/anie.202501872 (PMC12105706; doi:10.1002/anie.202501872)
Supplement: Supplementary file 15 — Supporting Information S2 [file ANIE-64-e202501872-s004.zip › xyz/1_DS_S3_dmso.xyz]

40
	Energy:   -1048.5040796
N          3.72092        0.67569       -1.35417
N          3.88090       -0.54870       -1.19219
C          2.73345        1.43587       -0.64266
C          3.12622        2.69183       -0.17330
C          2.18615        3.50647        0.44781
C          0.86392        3.09759        0.54284
C          0.44367        1.85587        0.01427
C          1.40596        1.02047       -0.57482
C          3.24545       -1.28837       -0.14291
C          2.73479       -2.54340       -0.47968
C          2.17202       -3.34273        0.50864
C          2.17686       -2.92155        1.83731
C          2.74666       -1.69349        2.17572
C          3.27248       -0.86694        1.19117
C         -5.88570       -0.21887        0.35582
C         -5.39798        0.96605        0.91118
C         -4.05174        1.31265        0.78307
C         -3.19926        0.45873        0.09022
C         -3.71321       -0.72968       -0.45908
C         -5.04494       -1.09039       -0.34182
C         -1.76899        0.51603       -0.22111
C         -1.48012       -0.73458       -1.00670
N         -2.67628       -1.40864       -1.09450
O         -0.43021       -1.13703       -1.50701
C         -0.96574        1.54514        0.15884
H          4.16069        3.00634       -0.27953
H          2.48511        4.47148        0.84582
H          0.13252        3.74721        1.01631
H          1.10375        0.06444       -0.98526
H          2.75933       -2.86886       -1.51605
H          1.74421       -4.30513        0.24267
H          1.75537       -3.55647        2.61117
H          2.77952       -1.37606        3.21413
H          3.71552        0.08884        1.45411
H         -6.93647       -0.47136        0.46596
H         -6.07235        1.62559        1.44886
H         -3.68599        2.23740        1.22123
H         -5.42025       -2.01280       -0.77473
H         -2.77138       -2.28659       -1.58510
H         -1.49590        2.32448        0.70716
