# Supplementary material for: Azobenzene‐Oxindole Photochromic Dyads
Source: Angew Chem Int Ed Engl. 2025 Apr 2;64(22):e202501872. doi: 10.1002/anie.202501872 (PMC12105706; doi:10.1002/anie.202501872)
Supplement: Supplementary file 15 — Supporting Information S2 [file ANIE-64-e202501872-s004.zip › xyz/2_DS_S1_dmso.xyz]

40
	Energy:   -1147.50899390
N         -2.15022        0.54605        0.17152
N         -3.32074        0.84345       -0.17681
C         -1.17342        1.52390       -0.12996
C         -1.43848        2.77149       -0.71883
C         -0.39094        3.65536       -0.92756
C          0.91155        3.31191       -0.57038
C          1.19423        2.05001       -0.02365
C          0.13130        1.17106        0.21443
C         -4.29314       -0.12755        0.12221
C         -4.05608       -1.35695        0.76143
C         -5.09891       -2.23435        1.00269
C         -6.40166       -1.90749        0.61289
C         -6.66389       -0.69821       -0.02121
C         -5.61074        0.16818       -0.25557
C          3.03532       -3.45033       -1.05442
C          1.93082       -2.66041       -1.37460
C          1.86014       -1.32953       -0.96070
C          2.90639       -0.78888       -0.21473
C          4.02888       -1.60127        0.06183
C          4.11039       -2.92509       -0.33399
C          3.20685        0.54135        0.31296
C          4.59762        0.45604        0.88849
N          4.99219       -0.85047        0.73575
O          5.25744        1.34844        1.41186
C          2.56460        1.72900        0.34831
H         -2.45422        3.04026       -0.98677
H         -0.58705        4.63004       -1.36505
H          1.72193        4.01957       -0.72495
H          0.30003        0.21745        0.70517
H         -3.04296       -1.60277        1.06061
H         -4.90421       -3.18112        1.49712
H         -7.21770       -2.59797        0.80376
H         -7.66556       -0.42072       -0.33380
F         -5.87099        1.33879       -0.87137
H          3.06857       -4.48696       -1.37741
H          1.11424       -3.08337       -1.95171
H          0.99712       -0.73140       -1.23186
H          4.98405       -3.52728       -0.10318
H          5.90088       -1.19389        1.01298
H          3.16440        2.56854        0.70328
