# Supplementary material for: Azobenzene‐Oxindole Photochromic Dyads
Source: Angew Chem Int Ed Engl. 2025 Apr 2;64(22):e202501872. doi: 10.1002/anie.202501872 (PMC12105706; doi:10.1002/anie.202501872)
Supplement: Supplementary file 15 — Supporting Information S2 [file ANIE-64-e202501872-s004.zip › xyz/2_DS_S2_dmso.xyz]

40
	Energy:   -1147.49430198
N          3.07759        1.13734       -1.54153
N          3.27637       -0.09012       -1.54886
C          2.19711        1.79134       -0.61937
C          2.70040        2.90340        0.06113
C          1.84178        3.66840        0.83987
C          0.48517        3.37461        0.87763
C         -0.03398        2.27058        0.17640
C          0.84277        1.46526       -0.56632
C          2.84835       -0.96431       -0.50696
C          2.52091       -2.27296       -0.87550
C          2.29946       -3.27286        0.05080
C          2.42425       -2.96684        1.40351
C          2.77175       -1.67652        1.80371
C          2.98076       -0.68066        0.86004
C         -2.46576       -3.19872       -0.09152
C         -1.19949       -2.66428        0.14567
C         -0.99641       -1.28323        0.17550
C         -2.08006       -0.43158       -0.03472
C         -3.35892       -1.00249       -0.23179
C         -3.57260       -2.36867       -0.27759
C         -2.26650        1.01633        0.00692
C         -3.75076        1.24806       -0.14001
N         -4.31230        0.00959       -0.32494
O         -4.35698        2.31489       -0.12707
C         -1.47882        2.10390        0.16030
H          3.75429        3.15235       -0.02454
H          2.22742        4.52262        1.38832
H         -0.19348        4.01189        1.43791
H          0.46184        0.64764       -1.17114
F          2.39867       -2.56022       -2.18858
H          2.03335       -4.26896       -0.28912
H          2.25627       -3.74272        2.14419
H          2.89099       -1.44712        2.85791
H          3.28491        0.31190        1.17433
H         -2.59833       -4.27652       -0.11936
H         -0.36017       -3.32981        0.31286
H         -0.00512       -0.89105        0.38032
H         -4.56654       -2.77621       -0.43645
H         -5.30617       -0.14248       -0.42386
H         -2.03454        3.03592        0.27780
