# Supplementary material for: Azobenzene‐Oxindole Photochromic Dyads
Source: Angew Chem Int Ed Engl. 2025 Apr 2;64(22):e202501872. doi: 10.1002/anie.202501872 (PMC12105706; doi:10.1002/anie.202501872)
Supplement: Supplementary file 15 — Supporting Information S2 [file ANIE-64-e202501872-s004.zip › xyz/2_DS_S3_dmso.xyz]

40
	Energy:   -1147.49412165
N          3.76968        0.67509       -1.30967
N          3.91391       -0.55008       -1.13079
C          2.76469        1.44696       -0.64934
C          3.14420        2.72438       -0.22598
C          2.19791        3.54822        0.37051
C          0.88135        3.12524        0.48705
C          0.47255        1.86352        0.00016
C          1.44232        1.01827       -0.56321
C          3.21249       -1.27927       -0.11822
C          2.64692       -2.50648       -0.47620
C          2.02556       -3.30110        0.47761
C          2.01340       -2.90834        1.81535
C          2.62693       -1.71858        2.20133
C          3.21326       -0.92617        1.23317
C         -5.82955       -0.28264        0.39578
C         -5.34544        0.89376        0.97212
C         -4.00461        1.25675        0.83325
C         -3.15429        0.42833        0.10768
C         -3.66431       -0.75224       -0.46181
C         -4.99049       -1.12925       -0.33384
C         -1.72948        0.50715       -0.22228
C         -1.43971       -0.72155       -1.04189
N         -2.63025       -1.40551       -1.12831
O         -0.39444       -1.09771       -1.57106
C         -0.93251        1.54016        0.15934
H          4.17490        3.04527       -0.34709
H          2.48612        4.53000        0.73365
H          0.14461        3.78105        0.94355
H          1.14420        0.05219       -0.95164
H          2.67687       -2.80503       -1.52043
H          1.56143       -4.23577        0.17882
H          1.54330       -3.53498        2.56698
H          2.65786       -1.40158        3.23927
F          3.83708        0.21255        1.61564
H         -6.87615       -0.54807        0.51477
H         -6.01836        1.53351        1.53488
H         -3.64128        2.17419        1.28846
H         -5.36299       -2.04501       -0.78297
H         -2.72508       -2.27099       -1.64058
H         -1.46360        2.31034        0.71958
