# Supplementary material for: Azobenzene‐Oxindole Photochromic Dyads
Source: Angew Chem Int Ed Engl. 2025 Apr 2;64(22):e202501872. doi: 10.1002/anie.202501872 (PMC12105706; doi:10.1002/anie.202501872)
Supplement: Supplementary file 15 — Supporting Information S2 [file ANIE-64-e202501872-s004.zip › xyz/2_DS_S4_dmso.xyz]

40
	Energy:   -1147.50596702
N          2.64292        0.30758       -0.00003
N          3.81393        0.76441        0.00015
C          1.62051        1.28741        0.00001
C          1.84348        2.67470        0.00012
C          0.75208        3.52898        0.00013
C         -0.54346        3.02154        0.00004
C         -0.78548        1.63186       -0.00006
C          0.32539        0.77128       -0.00007
C          4.83046       -0.20858        0.00006
C          4.63471       -1.60071       -0.00032
C          5.71847       -2.46161       -0.00039
C          7.02235       -1.95581       -0.00008
C          7.24430       -0.58332        0.00030
C          6.15050        0.26416        0.00036
C         -6.93920       -0.93467        0.00012
C         -6.63708        0.42882       -0.00015
C         -5.31111        0.86490       -0.00028
C         -4.29089       -0.08104       -0.00018
C         -4.61934       -1.44853        0.00008
C         -5.92843       -1.89985        0.00026
C         -2.83063        0.03119       -0.00015
C         -2.32024       -1.38534       -0.00022
N         -3.43873       -2.18762        0.00018
O         -1.16888       -1.81761        0.00007
C         -2.17721        1.22330       -0.00011
H          2.85545        3.06382        0.00018
H          0.90638        4.60410        0.00021
H         -1.38642        3.70777        0.00006
H          0.18177       -0.30257       -0.00015
H          3.62038       -1.98442       -0.00056
H          5.55505       -3.53494       -0.00069
H          7.87059       -2.63376       -0.00014
H          8.24573       -0.16484        0.00055
F          6.37341        1.59389        0.00073
H         -7.97712       -1.25514        0.00024
H         -7.44139        1.15814       -0.00023
H         -5.08939        1.92872       -0.00044
H         -6.15997       -2.96075        0.00048
H         -3.38390       -3.19623        0.00044
H         -2.84944        2.08201       -0.00011
