# Supplementary material for: Azobenzene‐Oxindole Photochromic Dyads
Source: Angew Chem Int Ed Engl. 2025 Apr 2;64(22):e202501872. doi: 10.1002/anie.202501872 (PMC12105706; doi:10.1002/anie.202501872)
Supplement: Supplementary file 15 — Supporting Information S2 [file ANIE-64-e202501872-s004.zip › xyz/3_DS_S4_dmso.xyz]

40
	Energy:   -1147.50896133
N          2.64113        0.31312       -0.00008
N          3.81121        0.76668        0.00008
C          1.61745        1.29287       -0.00008
C          1.84014        2.67999       -0.00012
C          0.74827        3.53366       -0.00013
C         -0.54687        3.02526       -0.00009
C         -0.78844        1.63553       -0.00005
C          0.32300        0.77563       -0.00006
C          4.83413       -0.21322        0.00005
C          4.62247       -1.60055       -0.00031
C          5.71492       -2.45424       -0.00031
C          7.02018       -1.95573        0.00005
C          7.19236       -0.58223        0.00040
C          6.13376        0.30635        0.00040
C         -6.94024       -0.93534        0.00005
C         -6.63926        0.42838        0.00012
C         -5.31364        0.86550        0.00014
C         -4.29273       -0.07967        0.00011
C         -4.62000       -1.44743        0.00004
C         -5.92875       -1.89973       -0.00000
C         -2.83256        0.03384        0.00006
C         -2.32105       -1.38226        0.00014
N         -3.43872       -2.18545       -0.00000
O         -1.16926       -1.81352       -0.00002
C         -2.17999        1.22635       -0.00001
H          2.85198        3.06932       -0.00016
H          0.90175        4.60888       -0.00017
H         -1.39020        3.71105       -0.00009
H          0.18040       -0.29839       -0.00004
H          3.61271       -1.99372       -0.00058
H          5.56011       -3.52917       -0.00059
H          7.88241       -2.61492        0.00006
F          8.45312       -0.08448        0.00075
H          6.29916        1.37908        0.00067
H         -7.97787       -1.25670        0.00003
H         -7.44414        1.15706        0.00015
H         -5.09270        1.92947        0.00017
H         -6.15956       -2.96078       -0.00006
H         -3.38252       -3.19397       -0.00011
H         -2.85265        2.08472       -0.00001
