# Supplementary material for: Azobenzene‐Oxindole Photochromic Dyads
Source: Angew Chem Int Ed Engl. 2025 Apr 2;64(22):e202501872. doi: 10.1002/anie.202501872 (PMC12105706; doi:10.1002/anie.202501872)
Supplement: Supplementary file 15 — Supporting Information S2 [file ANIE-64-e202501872-s004.zip › xyz/3_DS_S1_dmso.xyz]

40
	Energy:   -1147.51204013
N         -2.14839        0.55454        0.15858
N         -3.32136        0.85569       -0.16996
C         -1.17081        1.53270       -0.14284
C         -1.43447        2.77863       -0.73533
C         -0.38560        3.66066       -0.94560
C          0.91609        3.31653       -0.58613
C          1.19725        2.05581       -0.03587
C          0.13298        1.17870        0.20296
C         -4.29631       -0.12803        0.12525
C         -4.03066       -1.37637        0.70879
C         -5.07875       -2.25316        0.94315
C         -6.39216       -1.91375        0.60854
C         -6.61792       -0.67466        0.03410
C         -5.60456        0.23034       -0.21940
C          3.03167       -3.45414       -1.03270
C          1.93029       -2.66364       -1.36219
C          1.86107       -1.33003       -0.95686
C          2.90551       -0.78716       -0.20989
C          4.02524       -1.60031        0.07566
C          4.10527       -2.92676       -0.31160
C          3.20695        0.54540        0.31118
C          4.59569        0.46051        0.89210
N          4.98811       -0.84756        0.74783
O          5.25562        1.35460        1.41236
C          2.56659        1.73435        0.33928
H         -2.44942        3.04736       -1.00613
H         -0.57992        4.63407       -1.38663
H          1.72741        4.02282       -0.74220
H          0.29973        0.22601        0.69606
H         -3.01427       -1.64715        0.96965
H         -4.88183       -3.22168        1.39332
H         -7.21987       -2.59259        0.78757
F         -7.88674       -0.33173       -0.29645
H         -5.81173        1.19466       -0.67265
H          3.06370       -4.49285       -1.34906
H          1.11502       -3.08825       -1.93992
H          1.00057       -0.73181       -1.23565
H          4.97677       -3.52934       -0.07379
H          5.89424       -1.19214        1.03183
H          3.16702        2.57461        0.69143
