# Supplementary material for: Azobenzene‐Oxindole Photochromic Dyads
Source: Angew Chem Int Ed Engl. 2025 Apr 2;64(22):e202501872. doi: 10.1002/anie.202501872 (PMC12105706; doi:10.1002/anie.202501872)
Supplement: Supplementary file 15 — Supporting Information S2 [file ANIE-64-e202501872-s004.zip › xyz/3_DS_S2_dmso.xyz]

40
	Energy:   -1147.49735127
N          3.09881        1.17476       -1.52798
N          3.31968       -0.04704       -1.55878
C          2.20772        1.80244       -0.59577
C          2.69919        2.90602        0.10674
C          1.82850        3.66087        0.88187
C          0.47085        3.36911        0.89159
C         -0.03540        2.27270        0.17034
C          0.85335        1.47265       -0.56409
C          2.88829       -0.95747       -0.54182
C          2.53724       -2.23367       -0.99172
C          2.26163       -3.19929       -0.04456
C          2.36117       -2.97156        1.31896
C          2.75188       -1.70284        1.74303
C          3.00890       -0.68976        0.82704
C         -2.45087       -3.19694        0.03243
C         -1.19109       -2.64920        0.27410
C         -0.99036       -1.26768        0.24891
C         -2.07182       -0.42956       -0.01753
C         -3.34483       -1.01133       -0.21935
C         -3.55478       -2.37892       -0.21394
C         -2.26315        1.01806       -0.03005
C         -3.74345        1.24022       -0.22203
N         -4.29827       -0.00616       -0.37070
O         -4.35130        2.30534       -0.26505
C         -1.48052        2.10935        0.11759
H          3.75350        3.15880        0.03852
H          2.20565        4.50791        1.44714
H         -0.21739        4.00178        1.44540
H          0.48128        0.65868       -1.17971
H          2.48412       -2.45701       -2.05273
F          1.89069       -4.43111       -0.47083
H          2.15032       -3.76986        2.02333
H          2.85894       -1.50521        2.80524
H          3.33112        0.28614        1.17191
H         -2.58042       -4.27532        0.04887
H         -0.35829       -3.30796        0.49229
H         -0.00386       -0.86310        0.45387
H         -4.54416       -2.79558       -0.37743
H         -5.28814       -0.16551       -0.49512
H         -2.03726        3.04493        0.19592
