# Supplementary material for: Azobenzene‐Oxindole Photochromic Dyads
Source: Angew Chem Int Ed Engl. 2025 Apr 2;64(22):e202501872. doi: 10.1002/anie.202501872 (PMC12105706; doi:10.1002/anie.202501872)
Supplement: Supplementary file 15 — Supporting Information S2 [file ANIE-64-e202501872-s004.zip › xyz/3_DS_S3_dmso.xyz]

40
	Energy:   -1147.49659773
N          3.73363        0.67917       -1.34660
N          3.88863       -0.54507       -1.18522
C          2.74047        1.44148       -0.64759
C          3.13105        2.70220       -0.18874
C          2.18995        3.51801        0.42878
C          0.86904        3.10576        0.52824
C          0.45069        1.85975        0.00845
C          1.41440        1.02216       -0.57489
C          3.23639       -1.28966       -0.14846
C          2.71518       -2.53609       -0.49888
C          2.14276       -3.33925        0.48088
C          2.14145       -2.94065        1.81563
C          2.71893       -1.71941        2.12995
C          3.26131       -0.87030        1.18560
C         -5.87178       -0.23270        0.36650
C         -5.38560        0.95185        0.92410
C         -4.04086        1.30279        0.79242
C         -3.18847        0.45371        0.09353
C         -3.70079       -0.73442       -0.45787
C         -5.03099       -1.09948       -0.33699
C         -1.75956        0.51601       -0.22227
C         -1.46979       -0.73112       -1.01354
N         -2.66425       -1.40824       -1.09944
O         -0.42053       -1.12796       -1.51947
C         -0.95795        1.54658        0.15655
H          4.16439        3.01853       -0.29988
H          2.48662        4.48648        0.81986
H          0.13662        3.75676        0.99824
H          1.11334        0.06314       -0.97940
H          2.73998       -2.85253       -1.53715
H          1.70773       -4.29596        0.20819
H          1.72335       -3.56420        2.59917
F          2.74849       -1.33358        3.42982
H          3.69496        0.07880        1.48306
H         -6.92141       -0.48860        0.47955
H         -6.06000        1.60755        1.46639
H         -3.67617        2.22704        1.23251
H         -5.40514       -2.02157       -0.77158
H         -2.75885       -2.28496       -1.59236
H         -1.48825        2.32457        0.70658
