# Supplementary material for: Azobenzene‐Oxindole Photochromic Dyads
Source: Angew Chem Int Ed Engl. 2025 Apr 2;64(22):e202501872. doi: 10.1002/anie.202501872 (PMC12105706; doi:10.1002/anie.202501872)
Supplement: Supplementary file 15 — Supporting Information S2 [file ANIE-64-e202501872-s004.zip › xyz/4_DS_S1_dmso.xyz]

40
	Energy:   -1147.51337331
N         -2.14748        0.55586        0.16347
N         -3.32050        0.85704       -0.17011
C         -1.16949        1.53435       -0.13735
C         -1.43253        2.78189       -0.72678
C         -0.38376        3.66458       -0.93696
C          0.91849        3.32028       -0.58053
C          1.19929        2.05816       -0.03318
C          0.13512        1.18068        0.20562
C         -4.29991       -0.11619        0.12087
C         -4.04394       -1.35679        0.72922
C         -5.08587       -2.23669        0.96392
C         -6.37131       -1.86236        0.58632
C         -6.65890       -0.64815       -0.01457
C         -5.60685        0.22750       -0.24660
C          3.02975       -3.45301       -1.03798
C          1.92781       -2.66201       -1.36438
C          1.85972       -1.32869       -0.95781
C          2.90591       -0.78650       -0.21277
C          4.02615       -1.60013        0.06958
C          4.10502       -2.92633       -0.31885
C          3.20889        0.54570        0.30847
C          4.59875        0.46009        0.88598
N          4.99060       -0.84808        0.74009
O          5.26046        1.35352        1.40540
C          2.56906        1.73511        0.33839
H         -2.44778        3.05186       -0.99530
H         -0.57927        4.63891       -1.37560
H          1.72985        4.02651       -0.73653
H          0.30331        0.22718        0.69669
H         -3.03180       -1.62336        1.01260
H         -4.91985       -3.20253        1.43107
F         -7.38365       -2.72740        0.81680
H         -7.67872       -0.40154       -0.29146
H         -5.78498        1.19033       -0.71657
H          3.06089       -4.49151       -1.35517
H          1.11113       -3.08601       -1.94059
H          0.99868       -0.73001       -1.23385
H          4.97695       -3.52927       -0.08346
H          5.89749       -1.19276        1.02151
H          3.17132        2.57465        0.68922
