# Supplementary material for: Azobenzene‐Oxindole Photochromic Dyads
Source: Angew Chem Int Ed Engl. 2025 Apr 2;64(22):e202501872. doi: 10.1002/anie.202501872 (PMC12105706; doi:10.1002/anie.202501872)
Supplement: Supplementary file 15 — Supporting Information S2 [file ANIE-64-e202501872-s004.zip › xyz/4_DS_S2_dmso.xyz]

40
	Energy: -1147.49773186
N          3.06693        1.13897       -1.57643
N          3.29412       -0.08448       -1.57750
C          2.19774        1.78960       -0.63905
C          2.70847        2.88913        0.05579
C          1.85432        3.65431        0.84014
C          0.49569        3.37029        0.87633
C         -0.03002        2.27618        0.16451
C          0.84035        1.47550       -0.59033
C          2.88840       -0.97542       -0.53753
C          2.63544       -2.28895       -0.94947
C          2.34503       -3.27404       -0.01731
C          2.36379       -2.92847        1.32476
C          2.66303       -1.64891        1.76973
C          2.91863       -0.66173        0.82881
C         -2.46206       -3.19387       -0.07259
C         -1.19098       -2.65799        0.13313
C         -0.98802       -1.27671        0.15382
C         -2.07665       -0.42578       -0.03221
C         -3.35897       -0.99824       -0.20007
C         -3.57310       -2.36466       -0.23633
C         -2.26361        1.02252        0.00998
C         -3.75018        1.25264       -0.11191
N         -4.31478        0.01293       -0.27756
O         -4.35633        2.31952       -0.09507
C         -1.47500        2.11044        0.15727
H          3.76471        3.13043       -0.02357
H          2.24676        4.49996        1.39714
H         -0.17805        4.00495        1.44538
H          0.45321        0.66645       -1.20260
H          2.66373       -2.52713       -2.00875
H          2.12549       -4.29368       -0.31743
F          2.10048       -3.88524        2.24257
H          2.69985       -1.43644        2.83341
H          3.17313        0.33670        1.16518
H         -2.59457       -4.27180       -0.09447
H         -0.34751       -3.32412        0.27758
H          0.00804       -0.88357        0.33012
H         -4.57020       -2.77276       -0.37219
H         -5.30981       -0.14070       -0.36084
H         -2.02995        3.04182        0.28349
