# Supplementary material for: Azobenzene‐Oxindole Photochromic Dyads
Source: Angew Chem Int Ed Engl. 2025 Apr 2;64(22):e202501872. doi: 10.1002/anie.202501872 (PMC12105706; doi:10.1002/anie.202501872)
Supplement: Supplementary file 15 — Supporting Information S2 [file ANIE-64-e202501872-s004.zip › xyz/4_DS_S3_dmso.xyz]

40
	Energy:   -1147.49527894
N          3.67825        0.74475       -1.38756
N          3.85599       -0.48345       -1.27382
C          2.70301        1.47551       -0.63145
C          3.10398        2.71065       -0.11555
C          2.16942        3.50975        0.53321
C          0.84428        3.10774        0.61203
C          0.41814        1.88175        0.05257
C          1.37381        1.06262       -0.57026
C          3.26372       -1.27663       -0.24220
C          2.88058       -2.56908       -0.61060
C          2.36584       -3.44327        0.33700
C          2.30540       -3.01687        1.65374
C          2.74064       -1.76376        2.06165
C          3.21351       -0.88199        1.10090
C         -5.93695       -0.12919        0.29222
C         -5.47763        1.12756        0.69234
C         -4.12408        1.45552        0.59731
C         -3.23504        0.50871        0.09856
C         -3.72121       -0.74982       -0.29924
C         -5.05997       -1.09273       -0.21332
C         -1.78905        0.52543       -0.13331
C         -1.45931       -0.82692       -0.70442
N         -2.65130       -1.51208       -0.76187
O         -0.37996       -1.30021       -1.05780
C         -0.99734        1.58724        0.17292
H          4.13974        3.02346       -0.21380
H          2.47415        4.46022        0.96081
H          0.11470        3.75000        1.09801
H          1.06864        0.11803       -1.00475
H          2.96801       -2.87497       -1.64915
H          2.03384       -4.44094        0.06846
F          1.82462       -3.86903        2.58924
H          2.70857       -1.49035        3.11156
H          3.56462        0.09948        1.40182
H         -6.99409       -0.36561        0.37320
H         -6.18042        1.85849        1.08048
H         -3.78053        2.43806        0.90956
H         -5.41351       -2.07058       -0.52625
H         -2.71976       -2.45745       -1.11124
H         -1.54436        2.41653        0.62263
