# Supplementary material for: Azobenzene‐Oxindole Photochromic Dyads
Source: Angew Chem Int Ed Engl. 2025 Apr 2;64(22):e202501872. doi: 10.1002/anie.202501872 (PMC12105706; doi:10.1002/anie.202501872)
Supplement: Supplementary file 15 — Supporting Information S2 [file ANIE-64-e202501872-s004.zip › xyz/4_DS_S4_dmso.xyz]

40
	Energy:   -1147.51027419
N          2.64098        0.30789        0.00002
N          3.81104        0.76513        0.00003
C          1.61621        1.28746        0.00001
C          1.83815        2.67471       -0.00003
C          0.74679        3.52952       -0.00004
C         -0.54863        3.02265       -0.00000
C         -0.78992        1.63281        0.00004
C          0.32106        0.77204        0.00004
C          4.83997       -0.20081        0.00003
C          4.63875       -1.59151        0.00002
C          5.72821       -2.44508        0.00003
C          7.00533       -1.89400        0.00003
C          7.23964       -0.52904        0.00004
C          6.14047        0.31885        0.00004
C         -6.94587       -0.92829       -0.00008
C         -6.64225        0.43482        0.00010
C         -5.31576        0.86938        0.00019
C         -4.29660       -0.07768        0.00012
C         -4.62653       -1.44482       -0.00005
C         -5.93619       -1.89458       -0.00017
C         -2.83615        0.03304        0.00010
C         -2.32734       -1.38370        0.00017
N         -3.44663       -2.18497       -0.00011
O         -1.17638       -1.81732       -0.00005
C         -2.18163        1.22464        0.00007
H          2.85003        3.06398       -0.00006
H          0.90163        4.60461       -0.00007
H         -1.39176        3.70866       -0.00000
H          0.17700       -0.30175        0.00007
H          3.63159       -1.99312        0.00002
H          5.60529       -3.52375        0.00002
F          8.06558       -2.73255        0.00003
H          8.25557       -0.14777        0.00004
H          6.27530        1.39652        0.00004
H         -7.98413       -1.24767       -0.00016
H         -7.44569        1.16508        0.00015
H         -5.09284        1.93294        0.00029
H         -6.16904       -2.95520       -0.00032
H         -3.39225       -3.19358       -0.00031
H         -2.85344        2.08371        0.00007
