# Supplementary material for: Azobenzene‐Oxindole Photochromic Dyads
Source: Angew Chem Int Ed Engl. 2025 Apr 2;64(22):e202501872. doi: 10.1002/anie.202501872 (PMC12105706; doi:10.1002/anie.202501872)
Supplement: Supplementary file 15 — Supporting Information S2 [file ANIE-64-e202501872-s004.zip › xyz/5_DS_S4_dmso.xyz]

44
	Energy:   -1162.73313936
N          2.60656        0.25002        0.01718
N          3.78047        0.70530        0.02995
C          1.58904        1.23424        0.07543
C          1.81865        2.61754        0.16787
C          0.73296        3.47864        0.21428
C         -0.56607        2.98284        0.17227
C         -0.81560        1.59713        0.08477
C          0.28956        0.73037        0.03607
C          4.80230       -0.25580        0.00959
C          4.59647       -1.63301        0.18397
C          5.66240       -2.51482        0.18604
C          6.95975       -2.02653        0.00996
C          7.19564       -0.66833       -0.16271
C         -6.98721       -0.92086       -0.09690
C         -6.67469        0.43975       -0.05741
C         -5.34556        0.86506       -0.02435
C         -4.33244       -0.08851       -0.03053
C         -4.67139       -1.45291       -0.07132
C         -5.98371       -1.89364       -0.10484
C         -2.87157        0.01177       -0.00281
C         -2.37203       -1.40812       -0.03127
N         -3.49693       -2.20127       -0.07016
O         -1.22455       -1.85041       -0.02059
C         -2.20957        1.19841        0.04929
H          2.83313        2.99877        0.20158
H          0.89555        4.55033        0.28471
H         -1.40478        3.67319        0.20969
H          0.13738       -0.34007       -0.03150
H          3.58265       -1.98921        0.33271
H          5.49258       -3.57724        0.33125
H          7.80307       -2.71153        0.01167
O          6.26689        1.56500       -0.33384
H         -8.02740       -1.23288       -0.12231
H         -7.47332        1.17528       -0.05256
H         -5.11611        1.92682        0.00596
H         -6.22307       -2.95237       -0.13598
H         -3.45040       -3.21000       -0.09422
H         -2.87640        2.06113        0.07191
C          6.12485        0.23312       -0.16313
H          8.21198       -0.31773       -0.29608
C          7.59628        2.08882       -0.48789
H          8.20825        1.87061        0.39476
H          7.47134        3.16686       -0.59277
H          8.07538        1.68268       -1.38595
