# Supplementary material for: Azobenzene‐Oxindole Photochromic Dyads
Source: Angew Chem Int Ed Engl. 2025 Apr 2;64(22):e202501872. doi: 10.1002/anie.202501872 (PMC12105706; doi:10.1002/anie.202501872)
Supplement: Supplementary file 15 — Supporting Information S2 [file ANIE-64-e202501872-s004.zip › xyz/5_DS_S1_dmso.xyz]

44
	Energy:   -1162.73482015
N         -2.10724        0.49912        0.21134
N         -3.28447        0.79738       -0.12289
C         -1.13855        1.48322       -0.09751
C         -1.41402        2.72953       -0.68516
C         -0.37420        3.62108       -0.90236
C          0.93346        3.28826       -0.55508
C          1.22734        2.02796       -0.01029
C          0.17221        1.14147        0.23571
C         -4.26015       -0.16622        0.16874
C         -3.99667       -1.40905        0.76619
C         -5.01861       -2.30647        1.01590
C         -6.33014       -1.97030        0.66875
C         -6.62300       -0.74888        0.07601
C         -5.59605        0.16716       -0.18264
C          3.09726       -3.46389       -1.04627
C          1.98446       -2.68236       -1.35815
C          1.90777       -1.35128       -0.94570
C          2.95645       -0.80180       -0.20964
C          4.08708       -1.60578        0.05844
C          4.17461       -2.92972       -0.33588
C          3.25236        0.53175        0.31250
C          4.64818        0.45728        0.87590
N          5.05073       -0.84686        0.72247
O          5.30710        1.35520        1.39146
C          2.60253        1.71560        0.34988
H         -2.43355        2.99102       -0.94598
H         -0.58121        4.59392       -1.33925
H          1.73801        4.00103       -0.71636
H          0.35265        0.18924        0.72508
H         -2.97175       -1.65115        1.02612
H         -4.80367       -3.26558        1.47700
H         -7.13918       -2.66945        0.86128
H         -7.64890       -0.51580       -0.18238
O         -5.79450        1.37317       -0.75483
H          3.13518       -4.50082       -1.36783
H          1.16593       -3.11206       -1.92748
H          1.03814       -0.75967       -1.20986
H          5.05453       -3.52525       -0.11164
H          5.96451       -1.18284        0.99189
H          3.20098        2.55957        0.69670
C         -7.13545        1.73530       -1.12420
H         -7.05512        2.73170       -1.55954
H         -7.78910        1.76665       -0.24509
H         -7.53886        1.03785       -1.86721
