# Supplementary material for: Azobenzene‐Oxindole Photochromic Dyads
Source: Angew Chem Int Ed Engl. 2025 Apr 2;64(22):e202501872. doi: 10.1002/anie.202501872 (PMC12105706; doi:10.1002/anie.202501872)
Supplement: Supplementary file 15 — Supporting Information S2 [file ANIE-64-e202501872-s004.zip › xyz/5_DS_S2_dmso.xyz]

44
	Energy:   -1162.72106296
N          3.12396        1.15834       -1.44094
N          3.32268       -0.07122       -1.41800
C          2.22614        1.82038       -0.53937
C          2.70635        2.93420        0.15416
C          1.82417        3.69762        0.90891
C          0.46892        3.39571        0.91787
C         -0.02686        2.28830        0.20459
C          0.87208        1.49175       -0.52062
C          2.89933       -0.91813       -0.35618
C          2.52827       -2.23699       -0.70627
C          2.35666       -3.19324        0.29578
C          2.53963       -2.83877        1.62971
C          2.90523       -1.54096        1.98117
C          3.08337       -0.58575        0.99000
C         -2.38740       -3.19707       -0.31841
C         -1.13550       -2.65968       -0.01957
C         -0.94939       -1.27939        0.07569
C         -2.03534       -0.42978       -0.13335
C         -3.30132       -1.00583       -0.39059
C         -3.49781       -2.37101       -0.50078
C         -2.23998        1.01381       -0.04212
C         -3.72233        1.23472       -0.21759
N         -4.26398       -0.00133       -0.46757
O         -4.34203        2.29329       -0.17728
C         -1.46823        2.10548        0.16084
H          3.76158        3.18664        0.09899
H          2.19250        4.55436        1.46545
H         -0.22561        4.02745        1.46488
H          0.51101        0.67395       -1.13688
O          2.33275       -2.46171       -2.02561
H          2.07673       -4.21016        0.04643
H          2.40136       -3.59292        2.39920
H          3.06874       -1.27747        3.02133
H          3.41371        0.41401        1.25162
H         -2.50618       -4.27399       -0.39694
H         -0.29273       -3.32205        0.14462
H          0.03193       -0.88921        0.32738
H         -4.48211       -2.78125       -0.70608
H         -5.25231       -0.16026       -0.60393
H         -2.03781        3.02661        0.29629
C          2.02007       -3.80324       -2.43786
H          2.81650       -4.49724       -2.14588
H          1.94334       -3.76273       -3.52464
H          1.06417       -4.12708       -2.01075
