# Supplementary material for: Azobenzene‐Oxindole Photochromic Dyads
Source: Angew Chem Int Ed Engl. 2025 Apr 2;64(22):e202501872. doi: 10.1002/anie.202501872 (PMC12105706; doi:10.1002/anie.202501872)
Supplement: Supplementary file 15 — Supporting Information S2 [file ANIE-64-e202501872-s004.zip › xyz/5_DS_S3_dmso.xyz]

44
	Energy:   -1162.72018909
N          3.74540        0.62488       -1.41850
N          3.89189       -0.60170       -1.23604
C          2.75882        1.39929       -0.73471
C          3.15072        2.67116       -0.30642
C          2.22002        3.49575        0.31289
C          0.90344        3.07886        0.45010
C          0.48011        1.82428       -0.04302
C          1.43536        0.97943       -0.63285
C          3.21620       -1.32953       -0.20722
C          2.66118       -2.55371       -0.57904
C          2.01343       -3.35273        0.35448
C          1.97774       -2.95106        1.68713
C          2.59492       -1.76909        2.09230
C          3.22940       -0.95151        1.15516
C         -5.82354       -0.29315        0.46965
C         -5.31859        0.87216        1.05069
C         -3.97948        1.22996        0.88373
C         -3.15199        0.40814        0.12511
C         -3.68279       -0.76123       -0.44891
C         -5.00751       -1.13318       -0.29285
C         -1.73513        0.48389       -0.23844
C         -1.47321       -0.73193       -1.08479
N         -2.66957       -1.40912       -1.15107
O         -0.44465       -1.10482       -1.64815
C         -0.92275        1.50646        0.14040
H          4.18218        2.98567       -0.43814
H          2.52058        4.47255        0.67984
H          0.17850        3.73303        0.92745
H          1.12698        0.01766       -1.02309
H          2.71047       -2.84416       -1.62523
H          1.54999       -4.28434        0.04543
H          1.48419       -3.56957        2.43131
H          2.58216       -1.49324        3.14041
O          3.90150        0.18289        1.46089
H         -6.86831       -0.55488        0.61090
H         -5.97360        1.50722        1.63930
H         -3.60016        2.13877        1.34320
H         -5.39630       -2.04030       -0.74577
H         -2.78085       -2.26626       -1.67390
H         -1.43723        2.27105        0.72353
C          3.88987        0.63011        2.82458
H          2.86390        0.80899        3.16692
H          4.44830        1.56683        2.82788
H          4.38176       -0.09739        3.48054
