# Supplementary material for: Azobenzene‐Oxindole Photochromic Dyads
Source: Angew Chem Int Ed Engl. 2025 Apr 2;64(22):e202501872. doi: 10.1002/anie.202501872 (PMC12105706; doi:10.1002/anie.202501872)
Supplement: Supplementary file 15 — Supporting Information S2 [file ANIE-64-e202501872-s004.zip › xyz/6_DS_S4_dmso.xyz]

44
	Energy:   -1162.73350688
N          2.55472        0.24286       -0.05442
N          3.72830        0.68762       -0.06502
C          1.53935        1.23302       -0.03291
C          1.77494        2.61781       -0.02058
C          0.69190        3.48288        0.00195
C         -0.60822        2.98812        0.01182
C         -0.86299        1.60079       -0.00142
C          0.23971        0.72967       -0.02366
C          4.74648       -0.29679       -0.08467
C          4.52586       -1.68512       -0.08692
C          5.62353       -2.52701       -0.10622
C          6.93218       -2.03118       -0.12344
C          7.13918       -0.64947       -0.12108
C         -7.04120       -0.90600        0.04334
C         -6.72548        0.45420        0.06506
C         -5.39533        0.87723        0.05341
C         -4.38467       -0.07834        0.01953
C         -4.72680       -1.44231       -0.00161
C         -6.04022       -1.88074        0.00941
C         -2.92346        0.01965       -0.00013
C         -2.42734       -1.40141       -0.03449
N         -3.55378       -2.19272       -0.03330
O         -1.28054       -1.84481       -0.06057
C         -2.25832        1.20529        0.01083
H          2.79046        2.99740       -0.02812
H          0.85692        4.55638        0.01228
H         -1.44468        3.68201        0.02999
H          0.08524       -0.34261       -0.03395
H          3.51721       -2.08022       -0.07329
H          5.47502       -3.60345       -0.10808
H          7.76386       -2.72602       -0.13825
H          6.19770        1.29162       -0.09915
H         -8.08217       -1.21631        0.05283
H         -7.52233        1.19119        0.09129
H         -5.16313        1.93866        0.07075
H         -6.28235       -2.93915       -0.00750
H         -3.50919       -3.20163       -0.05357
H         -2.92226        2.07012        0.03420
C          6.04212        0.21677       -0.10139
O          8.35936       -0.04958       -0.13682
C          9.51647       -0.89793       -0.15479
H          9.55376       -1.53010        0.74053
H         10.37426       -0.22461       -0.16496
H          9.52913       -1.52578       -1.05381
