# Supplementary material for: Azobenzene‐Oxindole Photochromic Dyads
Source: Angew Chem Int Ed Engl. 2025 Apr 2;64(22):e202501872. doi: 10.1002/anie.202501872 (PMC12105706; doi:10.1002/anie.202501872)
Supplement: Supplementary file 15 — Supporting Information S2 [file ANIE-64-e202501872-s004.zip › xyz/6_DS_S1_dmso.xyz]

44
	Energy:   -1162.73670736
N         -2.04480        0.51202        0.23643
N         -3.21633        0.79054       -0.11709
C         -1.07662        1.50023       -0.06804
C         -1.35677        2.75254       -0.63875
C         -0.31718        3.64526       -0.85202
C          0.99209        3.30551       -0.51762
C          1.28913        2.03940        0.01158
C          0.23418        1.15233        0.25597
C         -4.18655       -0.19500        0.18682
C         -3.92143       -1.41010        0.84213
C         -4.97346       -2.27890        1.07084
C         -6.27917       -1.97660        0.66785
C         -6.53051       -0.76599        0.01745
C         -5.48018        0.12503       -0.22189
C          3.14282       -3.44285       -1.09776
C          2.02999       -2.65566       -1.39543
C          1.95850       -1.32893       -0.96836
C          3.01218       -0.78971       -0.23179
C          4.14267       -1.59874        0.02151
C          4.22518       -2.91852       -0.38767
C          3.31325        0.53686        0.30445
C          4.71201        0.45303        0.86050
N          5.11193       -0.84917        0.68736
O          5.37441        1.34319        1.38504
C          2.66600        1.72133        0.36060
H         -2.37799        3.01841       -0.88811
H         -0.52540        4.62395       -1.27476
H          1.79633        4.01939       -0.67570
H          0.41513        0.19494        0.73487
H         -2.91444       -1.65468        1.15832
H         -4.79026       -3.22335        1.57602
H         -7.07472       -2.68526        0.86635
O         -7.75314       -0.36247       -0.41998
H         -5.67033        1.06723       -0.72745
H          3.17670       -4.47633       -1.43061
H          1.20748       -3.07741       -1.96494
H          1.08875       -0.73290       -1.22174
H          5.10506       -3.51827       -0.17481
H          6.02295       -1.19282        0.95642
H          3.26734        2.55989        0.71532
C         -8.86070       -1.24959       -0.20627
H         -9.02058       -1.42791        0.86373
H         -8.70403       -2.20422       -0.72266
H         -9.72930       -0.74248       -0.62768
