# Supplementary material for: Azobenzene‐Oxindole Photochromic Dyads
Source: Angew Chem Int Ed Engl. 2025 Apr 2;64(22):e202501872. doi: 10.1002/anie.202501872 (PMC12105706; doi:10.1002/anie.202501872)
Supplement: Supplementary file 15 — Supporting Information S2 [file ANIE-64-e202501872-s004.zip › xyz/6_DS_S2_dmso.xyz]

44
	Energy:   -1162.72275967
N          3.05288        1.18953       -1.60840
N          3.29767       -0.02913       -1.56436
C          2.18266        1.85464       -0.68217
C          2.68656        2.97498       -0.01683
C          1.83600        3.72841        0.78269
C          0.48759        3.40823        0.86491
C         -0.03361        2.29655        0.17600
C          0.83423        1.51453       -0.60111
C          2.90391       -0.88280       -0.48223
C          2.61749       -2.19536       -0.84765
C          2.33788       -3.14596        0.13669
C          2.39253       -2.79013        1.48761
C          2.73001       -1.48059        1.83298
C          2.97911       -0.51497        0.87005
C         -2.40595       -3.20243       -0.36751
C         -1.13313       -2.66878       -0.16761
C         -0.94479       -1.29285       -0.02334
C         -2.04788       -0.44241       -0.09363
C         -3.33024       -1.01716       -0.25756
C         -3.53171       -2.37800       -0.40504
C         -2.24811        0.99655        0.06371
C         -3.74164        1.21338        0.02656
N         -4.29943       -0.01752       -0.21065
O         -4.35890        2.26636        0.15470
C         -1.47110        2.09117        0.23157
H          3.73548        3.23655       -0.12404
H          2.22283        4.58936        1.31979
H         -0.18354        4.02848        1.45261
H          0.45214        0.69480       -1.20100
H          2.60887       -2.48153       -1.89546
O          2.03567       -4.39080       -0.32056
H          2.19587       -3.51421        2.26949
H          2.79979       -1.21578        2.88420
H          3.25767        0.49018        1.16222
H         -2.52724       -4.27556       -0.48476
H         -0.27734       -3.33314       -0.12694
H          0.05389       -0.90853        0.15666
H         -4.52962       -2.78625       -0.53448
H         -5.29530       -0.17786       -0.26686
H         -2.03978        3.00000        0.43665
C          1.78229       -5.41491        0.65401
H          2.65965       -5.57357        1.29196
H          1.57448       -6.31912        0.08110
H          0.91277       -5.16211        1.27287
