# Supplementary material for: Azobenzene‐Oxindole Photochromic Dyads
Source: Angew Chem Int Ed Engl. 2025 Apr 2;64(22):e202501872. doi: 10.1002/anie.202501872 (PMC12105706; doi:10.1002/anie.202501872)
Supplement: Supplementary file 15 — Supporting Information S2 [file ANIE-64-e202501872-s004.zip › xyz/6_DS_S3_dmso.xyz]

44
	Energy:   -1162.72091914
N          3.67815        0.65633       -1.49307
N          3.83983       -0.56954       -1.34979
C          2.70296        1.40948       -0.75731
C          3.10599        2.65982       -0.28230
C          2.17917        3.46811        0.36670
C          0.85873        3.05924        0.48269
C          0.42650        1.82494       -0.05389
C          1.37657        0.99458       -0.66909
C          3.21476       -1.32671       -0.30468
C          2.67992       -2.56795       -0.66244
C          2.12828       -3.36561        0.32956
C          2.15827       -2.97993        1.66985
C          2.75216       -1.76047        2.01661
C          3.27201       -0.92380        1.02619
C         -5.89685       -0.25310        0.37629
C         -5.39126        0.90676        0.96755
C         -4.04810        1.25661        0.81758
C         -3.21697        0.43183        0.06612
C         -3.74859       -0.73184       -0.51840
C         -5.07742       -1.09570       -0.37969
C         -1.79553        0.49997       -0.28119
C         -1.53165       -0.71565       -1.12801
N         -2.73117       -1.38461       -1.21034
O         -0.49778       -1.09517       -1.67698
C         -0.97997        1.51303        0.11513
H          4.13858        2.97450       -0.40513
H          2.48705        4.42788        0.77049
H          0.13762        3.70334        0.97899
H          1.06625        0.04342       -1.08453
H          2.67731       -2.87588       -1.70343
H          1.67813       -4.31828        0.06511
H          1.74047       -3.63624        2.42397
O          2.86607       -1.29516        3.29004
H          3.72071        0.02288        1.31068
H         -6.94486       -0.50857        0.50433
H         -6.04907        1.54391        1.55075
H         -3.66845        2.16152        1.28441
H         -5.46659       -1.99862       -0.84055
H         -2.84221       -2.23914       -1.73749
H         -1.49396        2.27417        0.70304
C          2.34472       -2.11321        4.34778
H          1.26534       -2.26677        4.23068
H          2.53897       -1.56145        5.26817
H          2.85651       -3.08233        4.38301
