# Supplementary material for: Azobenzene‐Oxindole Photochromic Dyads
Source: Angew Chem Int Ed Engl. 2025 Apr 2;64(22):e202501872. doi: 10.1002/anie.202501872 (PMC12105706; doi:10.1002/anie.202501872)
Supplement: Supplementary file 15 — Supporting Information S2 [file ANIE-64-e202501872-s004.zip › xyz/7_DS_S1_dmso.xyz]

44
	Energy:   -1162.73966555
N         -2.06497        0.53382        0.15387
N         -3.24098        0.84686       -0.17321
C         -1.09000        1.52307       -0.11711
C         -1.35334        2.78446       -0.67758
C         -0.30781        3.67741       -0.86133
C          0.99448        3.33219       -0.50716
C          1.27708        2.05776        0.01052
C          0.21611        1.16938        0.22232
C         -4.22436       -0.12092        0.07889
C         -3.99454       -1.38161        0.65320
C         -5.04134       -2.26388        0.85311
C         -6.34553       -1.89565        0.47807
C         -6.58308       -0.63720       -0.09429
C         -5.53229        0.23557       -0.28994
C          3.14497       -3.42339       -1.10607
C          2.03791       -2.63337       -1.41705
C          1.95964       -1.30954       -0.98203
C          3.00081       -0.77581       -0.22392
C          4.12634       -1.58754        0.04267
C          4.21534       -2.90449       -0.37409
C          3.29392        0.54723        0.32594
C          4.68303        0.45881        0.90376
N          5.08432       -0.84336        0.73086
O          5.33856        1.34540        1.44284
C          2.64690        1.73229        0.37868
H         -2.36824        3.05666       -0.94519
H         -0.50694        4.66087       -1.27773
H          1.80349        4.04536       -0.64217
H          0.38826        0.20513        0.69059
H         -2.98865       -1.66706        0.94202
H         -4.84208       -3.23222        1.29763
O         -7.43149       -2.68533        0.62911
H         -7.59655       -0.36929       -0.37706
H         -5.70289        1.21249       -0.73399
H          3.18398       -4.45461       -1.44538
H          1.22498       -3.05070       -2.00338
H          1.09464       -0.71117       -1.24593
H          5.09127       -3.50607       -0.15030
H          5.99348       -1.18729        1.00576
H          3.24475        2.56713        0.74799
C         -7.25047       -3.99042        1.20622
H         -8.24388       -4.43886        1.22822
H         -6.85501       -3.91416        2.22525
H         -6.58185       -4.59992        0.58807
