# Supplementary material for: Azobenzene‐Oxindole Photochromic Dyads
Source: Angew Chem Int Ed Engl. 2025 Apr 2;64(22):e202501872. doi: 10.1002/anie.202501872 (PMC12105706; doi:10.1002/anie.202501872)
Supplement: Supplementary file 15 — Supporting Information S2 [file ANIE-64-e202501872-s004.zip › xyz/7_DS_S2_dmso.xyz]

44
	Energy:   -1162.72457199
N          3.05402        1.20639       -1.65476
N          3.28316       -0.02118       -1.67381
C          2.19900        1.84530       -0.69817
C          2.71465        2.93320        0.01162
C          1.86607        3.69299        0.80832
C          0.50734        3.41111        0.85184
C         -0.02290        2.32452        0.13128
C          0.83986        1.53615       -0.64362
C          2.90566       -0.92676       -0.64811
C          2.73569       -2.25592       -1.06947
C          2.44585       -3.25128       -0.16040
C          2.37020       -2.94745        1.20749
C          2.60770       -1.63744        1.64737
C          2.86127       -0.63532        0.72227
C         -2.37628       -3.17288       -0.00571
C         -1.10802       -2.61476        0.15333
C         -0.92667       -1.23007        0.14918
C         -2.03393       -0.39874       -0.01394
C         -3.31134       -0.99303       -0.13709
C         -3.50468       -2.36309       -0.14787
C         -2.24262        1.04723        0.01653
C         -3.73450        1.25292       -0.07234
N         -4.28446        0.00236       -0.20245
O         -4.35711        2.31068       -0.05509
C         -1.46655        2.14694        0.14279
H          3.77155        3.17200       -0.06780
H          2.26411        4.53137        1.37252
H         -0.16149        4.03782        1.43531
H          0.44581        0.73480       -1.26164
H          2.82129       -2.48645       -2.12772
H          2.28351       -4.27535       -0.48332
O          2.07645       -3.98548        2.02205
H          2.60086       -1.38981        2.70242
H          3.05905        0.36728        1.08338
H         -2.49270       -4.25292       -0.00920
H         -0.24888       -3.26479        0.27893
H          0.06870       -0.82071        0.28714
H         -4.49863       -2.78865       -0.24881
H         -5.27914       -0.16636       -0.25543
H         -2.03050        3.07229        0.27377
C          1.95981       -3.72784        3.43222
H          1.17166       -2.99179        3.62817
H          2.91263       -3.37726        3.84489
H          1.69288       -4.68433        3.88209
