# Supplementary material for: Azobenzene‐Oxindole Photochromic Dyads
Source: Angew Chem Int Ed Engl. 2025 Apr 2;64(22):e202501872. doi: 10.1002/anie.202501872 (PMC12105706; doi:10.1002/anie.202501872)
Supplement: Supplementary file 15 — Supporting Information S2 [file ANIE-64-e202501872-s004.zip › xyz/7_DS_S3_dmso.xyz]

44
	Energy:   -1162.72118418
N          3.62847        0.77817       -1.41189
N          3.79896       -0.45487       -1.28710
C          2.67117        1.52768       -0.65435
C          3.08779        2.75658       -0.13515
C          2.15966        3.58062        0.49232
C          0.82556        3.20702        0.55556
C          0.38608        1.98156        0.00530
C          1.33217        1.14290       -0.60471
C          3.23943       -1.23848       -0.24314
C          2.99190       -2.57490       -0.56802
C          2.48734       -3.46175        0.37308
C          2.28809       -3.02087        1.68616
C          2.60907       -1.69840        2.03920
C          3.06554       -0.81244        1.08627
C         -5.98849        0.02965        0.22420
C         -5.53618        1.31969        0.51017
C         -4.17864        1.63433        0.42582
C         -3.27863        0.64052        0.05448
C         -3.75785       -0.65087       -0.23076
C         -5.10040       -0.98103       -0.15417
C         -1.82615        0.63179       -0.13167
C         -1.48403       -0.77139       -0.55210
N         -2.67719       -1.45733       -0.57930
O         -0.39533       -1.28103       -0.81397
C         -1.03555        1.71093        0.10972
H          4.13098        3.04862       -0.21874
H          2.47785        4.52876        0.91557
H          0.10102        3.86813        1.02341
H          1.01734        0.19895       -1.03238
H          3.17619       -2.91045       -1.58501
H          2.27354       -4.48294        0.08074
O          1.81900       -3.79465        2.69253
H          2.49358       -1.38922        3.07388
H          3.31732        0.20048        1.38061
H         -7.04873       -0.19590        0.29498
H         -6.24739        2.08712        0.80014
H         -3.84022        2.64297        0.64763
H         -5.44865       -1.98488       -0.37823
H         -2.73708       -2.43466       -0.82751
H         -1.58675        2.57571        0.48111
C          1.48351       -5.15930        2.39171
H          0.69612       -5.20800        1.63080
H          1.11987       -5.58460        3.32742
H          2.36674       -5.71196        2.05155
