# Supplementary material for: Azobenzene‐Oxindole Photochromic Dyads
Source: Angew Chem Int Ed Engl. 2025 Apr 2;64(22):e202501872. doi: 10.1002/anie.202501872 (PMC12105706; doi:10.1002/anie.202501872)
Supplement: Supplementary file 15 — Supporting Information S2 [file ANIE-64-e202501872-s004.zip › xyz/7_DS_S4_dmso.xyz]

44
	Energy:   -1162.73814936
N          2.57474        0.27776       -0.03324
N          3.74896        0.73436       -0.05742
C          1.55419        1.26062       -0.04453
C          1.77852        2.64764       -0.07595
C          0.69027        3.50715       -0.08493
C         -0.60723        3.00702       -0.06318
C         -0.85203        1.61790       -0.03102
C          0.25559        0.75292       -0.02191
C          4.77803       -0.21933       -0.04736
C          4.59551       -1.61115       -0.01550
C          5.68610       -2.46269       -0.00834
C          6.98713       -1.93003       -0.03315
C          7.17752       -0.54070       -0.06513
C         -7.01896       -0.91587        0.06702
C         -6.70899        0.44547        0.03623
C         -5.38047        0.87364        0.01863
C         -4.36553       -0.07788        0.03218
C         -4.70189       -1.44314        0.06334
C         -6.01364       -1.88660        0.08123
C         -2.90447        0.02588        0.01967
C         -2.40238       -1.39260        0.04661
N         -3.52552       -2.18855        0.07129
O         -1.25363       -1.83244        0.04815
C         -2.24483        1.21465       -0.01099
H          2.79149        3.03374       -0.09275
H          0.85021        4.58133       -0.10928
H         -1.44800        3.69582       -0.07115
H          0.10620       -0.31976        0.00254
H          3.59193       -2.02232        0.00340
H          5.52310       -3.53403        0.01643
O          8.11385       -2.67647       -0.02878
H          6.21621        1.37817       -0.09706
H         -8.05864       -1.23030        0.08035
H         -7.50901        1.17943        0.02583
H         -5.15281        1.93592       -0.00555
H         -6.25128       -2.94590        0.10532
H         -3.47557       -3.19716        0.09180
H         -2.91374        2.07595       -0.02436
C          6.08314        0.30009       -0.07217
H          8.18946       -0.14776       -0.08407
C          7.98152       -4.10823        0.00166
H          7.44536       -4.46826       -0.88356
H          7.46356       -4.43197        0.91141
H          9.00072       -4.49508       -0.00082
